# Supplementary material for: Accurate Detection of Salmonella Based on Microfluidic Chip to Avoid Aerosol Contamination
Source: Foods. 2022 Dec 1;11(23):3887. doi: 10.3390/foods11233887 (PMC9740996; doi:10.3390/foods11233887)
Supplement: Supplementary file 1 [file foods-11-03887-s001.zip]

Archive with 1 entries (1 files):
- foods-1926119-supplementary.pdf
